# Supplementary material for: Paeoniflorin Alleviates Skeletal Muscle Atrophy in Ovariectomized Mice through the ERα/NRF1 Mitochondrial Biogenesis Pathway
Source: Pharmaceuticals (Basel). 2022 Mar 23;15(4):390. doi: 10.3390/ph15040390 (PMC9025649; doi:10.3390/ph15040390)
Supplement: Supplementary file 1 [file pharmaceuticals-15-00390-s001.zip]

Archive with 1 entries (1 files):
- pharmaceuticals-1582793-supplementary.pdf
